# Supplementary material for: A novel concurrent TMS‐fMRI method to reveal propagation patterns of prefrontal magnetic brain stimulation
Source: Hum Brain Mapp. 2018 Aug 29;39(11):4580–92. doi: 10.1002/hbm.24307 (PMC6221049; doi:10.1002/hbm.24307)
Supplement: Supplementary file 1 — Appendix S1: Supporting Information [file HBM-39-4580-s001.zip]

Archive with 3 entries (3 files):
- VoluntaryThumbMovements.pdf
- DLPFC_115vs60.pdf
- M1_115vs60.pdf
